# Supplementary material for: The Potential Valorization of Corn Stalks by Alkaline Sequential Fractionation to Obtain Papermaking Fibers, Hemicelluloses, and Lignin—A Comprehensive Mass Balance Approach
Source: Polymers (Basel). 2024 May 30;16(11):1542. doi: 10.3390/polym16111542 (PMC11174482; doi:10.3390/polym16111542)
Supplement: Supplementary file 1 [file polymers-16-01542-s001.zip]

Archive with 1 entries (1 files):
- polymers-3008072-supplementary.pdf
